# Supplementary material for: Factors Influencing Immune Restoration in People Living with HIV/AIDS
Source: J Clin Med. 2022 Mar 28;11(7):1887. doi: 10.3390/jcm11071887 (PMC9000185; doi:10.3390/jcm11071887)
Supplement: Supplementary file 1 [file jcm-11-01887-s001.zip]

Archive with 1 entries (1 files):
- jcm-1615867-supplementary.pdf
